# Supplementary material for: The novel testicular enrichment protein Cfap58 is required for Notch-associated ciliogenesis
Source: Biosci Rep. 2020 Jan 17;40(1):BSR20192666. doi: 10.1042/BSR20192666 (PMC6970087; doi:10.1042/BSR20192666)
Supplement: Tables S1-S3 [file BSR-2019-2666_supp1.zip]

Archive with 3 entries (3 files):
- BSR-2019-2666_suppST1.xls
- BSR-2019-2666_suppST2.xlsx
- BSR-2019-2666_suppST3.xlsx
