# Supplementary material for: The novel testicular enrichment protein Cfap58 is required for Notch-associated ciliogenesis
Source: Biosci Rep. 2020 Jan 17;40(1):BSR20192666. doi: 10.1042/BSR20192666 (PMC6970087; doi:10.1042/BSR20192666)
Supplement: Tables S1-S3 [file BSR-2019-2666_supp1.zip › BSR-2019-2666_suppST1.xls]

## Sheet: Sheet1
Tabel S1 The interactome with Odf2/Cenexin in sperm
Sample name	Number	Protein name
Potential Cenexin interacted proteins	1	Outer dense fiber protein 2 OS=Rattus norvegicus GN=Odf2 PE=1 SV=2
	2	Cenexin 1 (Fragment) OS=Rattus norvegicus GN=Odf2 PE=2 SV=1
	3	Heat shock cognate 71 kDa protein OS=Rattus norvegicus GN=Hspa8 PE=1 SV=1
	4	Heat shock 70 kDa protein 1A OS=Rattus norvegicus GN=Hspa1a PE=2 SV=1
	5	Heat shock 70 kDa protein 1-like OS=Rattus norvegicus GN=Hspa1l PE=2 SV=2
	6	Hemoglobin subunit beta-1 OS=Rattus norvegicus GN=Hbb PE=1 SV=3
	7	78 kDa glucose-regulated protein OS=Rattus norvegicus GN=Hspa5 PE=1 SV=1
	8	26S protease regulatory subunit 7 OS=Rattus norvegicus GN=Psmc2 PE=1 SV=3
	9	Hemoglobin subunit beta-2 OS=Rattus norvegicus PE=1 SV=2
	10	Tubulin alpha-1A chain OS=Rattus norvegicus GN=Tuba1a PE=1 SV=1
	11	Protein LOC679594 (Fragment) OS=Rattus norvegicus GN=LOC679594 PE=4 SV=1
	12	Hemoglobin subunit alpha-1/2 OS=Rattus norvegicus GN=Hba1 PE=1 SV=3
	13	26S protease regulatory subunit 8 OS=Rattus norvegicus GN=Psmc5 PE=1 SV=1
	14	Actin, aortic smooth muscle OS=Rattus norvegicus GN=Acta2 PE=2 SV=1
	15	Tubulin beta-4B chain OS=Rattus norvegicus GN=Tubb4b PE=1 SV=1
	16	Ubiquitin-60S ribosomal protein L40 OS=Rattus norvegicus GN=Uba52 PE=1 SV=2
	17	L-lactate dehydrogenase C chain OS=Rattus norvegicus GN=Ldhc PE=1 SV=3
	18	26S proteasome non-ATPase regulatory subunit 11 OS=Rattus norvegicus GN=Psmd11 PE=3 SV=2
	19	General transcription factor 3C polypeptide 1 OS=Rattus norvegicus GN=Gtf3c1 PE=1 SV=1
	20	Uncharacterized protein (Fragment) OS=Rattus norvegicus PE=1 SV=1
	21	60S ribosomal protein L11 OS=Rattus norvegicus GN=Rpl11 PE=1 SV=2
	22	Proteasome (Prosome, macropain) 26S subunit, non-ATPase, 3 OS=Rattus norvegicus GN=Psmd3 PE=1 SV=1
	23	Stress-70 protein, mitochondrial OS=Rattus norvegicus GN=Hspa9 PE=1 SV=3
	24	Protein Pcdhb21 OS=Rattus norvegicus GN=Pcdhb21 PE=4 SV=1
	25	Short transient receptor potential channel 4 OS=Rattus norvegicus GN=Trpc4 PE=1 SV=2
	26	Elongation factor 1-alpha 1 OS=Rattus norvegicus GN=Eef1a1 PE=2 SV=1
	27	ADP-sugar pyrophosphatase OS=Rattus norvegicus GN=Nudt5 PE=2 SV=1
	28	Peroxiredoxin-2 OS=Rattus norvegicus GN=Prdx2 PE=1 SV=3
	29	ADP/ATP translocase 2 OS=Rattus norvegicus GN=Slc25a5 PE=1 SV=3
	30	HIV-1 tat interactive protein 2, homolog (Human) OS=Rattus norvegicus GN=Htatip2 PE=1 SV=1
Potential Cenexin interacted proteins	31	Perld1 protein OS=Rattus norvegicus GN=Pgap3 PE=2 SV=1
	32	Uncharacterized protein OS=Rattus norvegicus GN=RGD1564792 PE=4 SV=1
	33	Proteaseome (Prosome, macropain) 28 subunit, 3 OS=Rattus norvegicus GN=G6pc PE=1 SV=1
	34	Protein Zfp347 (Fragment) OS=Rattus norvegicus GN=Zfp347 PE=4 SV=2
	35	Protein Mia3 OS=Rattus norvegicus GN=Mia3 PE=1 SV=1
	36	26S protease regulatory subunit 4 OS=Rattus norvegicus GN=Psmc1 PE=2 SV=1
	37	Methionine adenosyltransferase 2 subunit beta OS=Rattus norvegicus GN=Mat2b PE=2 SV=1
	38	Fibrillin 1, isoform CRA_a OS=Rattus norvegicus GN=Fbn1 PE=1 SV=1
	39	Uncharacterized protein (Fragment) OS=Rattus norvegicus PE=3 SV=2
	40	Proteasome (Prosome, macropain) 26S subunit, non-ATPase, 12 OS=Rattus norvegicus GN=Psmd12 PE=1 SV=1
	41	Protein Armc8 OS=Rattus norvegicus GN=Armc8 PE=1 SV=2
	42	Calpain-1 catalytic subunit OS=Rattus norvegicus GN=Capn1 PE=1 SV=1
	43	Protein Ccdc147 OS=Rattus norvegicus GN=Cfap58 PE=4 SV=1
	44	Ubiquitin carboxyl-terminal hydrolase OS=Rattus norvegicus GN=Usp8 PE=1 SV=2
	45	Protein SDA1 homolog OS=Rattus norvegicus GN=Sdad1 PE=2 SV=1
	46	Protein Ttc37 OS=Rattus norvegicus GN=Ttc37 PE=1 SV=2
	47	Interferon-induced GTP-binding protein Mx1 OS=Rattus norvegicus GN=Mx1 PE=1 SV=1
	48	Mitogen-activated protein kinase kinase kinase kinase OS=Rattus norvegicus GN=Map4k1 PE=1 SV=1
	49	Prefoldin subunit 2 OS=Rattus norvegicus GN=Pfdn2 PE=2 SV=1
	50	Nucleophosmin OS=Rattus norvegicus GN=Npm1 PE=1 SV=1
	51	Transgelin-3 OS=Rattus norvegicus GN=Tagln3 PE=1 SV=2
	52	Protein Sf3b1 OS=Rattus norvegicus GN=Sf3b1 PE=1 SV=1
	53	Uncharacterized protein OS=Rattus norvegicus GN=RGD1309108 PE=4 SV=2
	54	Sorbin and SH3 domain-containing protein 2 OS=Rattus norvegicus GN=Sorbs2 PE=1 SV=2
	55	LOC686841 protein OS=Rattus norvegicus GN=Tex33 PE=2 SV=2
	56	Proteasome subunit beta type-3 OS=Rattus norvegicus GN=Psmb3 PE=1 SV=1
	57	Protein Tmem2 OS=Rattus norvegicus GN=Tmem2 PE=1 SV=1
	58	Dual 3',5'-cyclic-AMP and -GMP phosphodiesterase 11A OS=Rattus norvegicus GN=Pde11a PE=1 SV=1
	59	High mobility group nucleosome-binding domain-containing protein 3 OS=Rattus norvegicus GN=Hmgn3 PE=3 SV=1
	60	Protein RGD1561161 OS=Rattus norvegicus GN=RGD1561161 PE=4 SV=1
	61	Centrosomal protein of 44 kDa OS=Rattus norvegicus GN=Cep44 PE=2 SV=1
	62	14-3-3 protein zeta/delta OS=Rattus norvegicus GN=Ywhaz PE=1 SV=1
	63	Dynein assembly factor with WDR repeat domains 1 OS=Rattus norvegicus GN=Daw1 PE=2 SV=1
	64	Anionic trypsin-2 OS=Rattus norvegicus GN=Prss2 PE=1 SV=2
Potential Cenexin interacted proteins	65	Protein Rsb66 OS=Rattus norvegicus GN=Rsb66 PE=2 SV=1
	66	Protein Armcx4 OS=Rattus norvegicus GN=Armcx4 PE=1 SV=2
	67	Thioredoxin OS=Rattus norvegicus GN=Txn PE=1 SV=2
	68	Protein Hbb-b1 OS=Rattus norvegicus GN=Hbb-b1 PE=1 SV=1
	69	Histone H2A type 1-C OS=Rattus norvegicus PE=1 SV=2
	70	40S ribosomal protein SA OS=Rattus norvegicus GN=Rpsa PE=1 SV=3
	71	PRP4 pre-mRNA processing factor 4 homolog (Yeast) OS=Rattus norvegicus GN=Prpf4 PE=1 SV=1
	72	T-complex protein 1 subunit gamma OS=Rattus norvegicus GN=Cct3 PE=1 SV=1
	73	Protein Tmprss4 OS=Rattus norvegicus GN=Tmprss4 PE=3 SV=1
	74	Phenylalanine-4-hydroxylase OS=Rattus norvegicus GN=Pah PE=1 SV=3
	75	Protein F5 OS=Rattus norvegicus GN=F5 PE=1 SV=2
	76	Casein kinase II subunit beta OS=Rattus norvegicus GN=Csnk2b PE=1 SV=1
	77	Histone H4 OS=Rattus norvegicus GN=Hist1h4b PE=1 SV=2
	78	Uncharacterized protein OS=Rattus norvegicus PE=4 SV=2
	79	Stonin-2 OS=Rattus norvegicus GN=Ston2 PE=1 SV=1
	80	Protein Plxna1 OS=Rattus norvegicus GN=Plxna1 PE=4 SV=2
	81	Intestinal-type alkaline phosphatase 1 OS=Rattus norvegicus GN=Alpi PE=1 SV=1
	82	Protein Thbs2 OS=Rattus norvegicus GN=Thbs2 PE=4 SV=2
	83	IP63 protein OS=Rattus norvegicus GN=Cep78 PE=2 SV=1
	84	Protein Odf2l OS=Rattus norvegicus GN=Odf2l PE=4 SV=1
	85	Uncharacterized protein OS=Rattus norvegicus PE=1 SV=2
	86	Protein Eml3 OS=Rattus norvegicus GN=Eml3 PE=1 SV=1
	87	60 kDa heat shock protein, mitochondrial OS=Rattus norvegicus GN=Hspd1 PE=1 SV=1
	88	Protein Npc1 OS=Rattus norvegicus GN=Npc1 PE=1 SV=1
Potential Odf2 interacted proteins	1	Outer dense fiber protein 2 OS=Rattus norvegicus GN=Odf2 PE=1 SV=2
	2	Outer dense fiber of sperm tails 2, isoform CRA_e OS=Rattus norvegicus GN=Odf2 PE=1 SV=1
	3	Heat shock cognate 71 kDa protein OS=Rattus norvegicus GN=Hspa8 PE=1 SV=1
	4	Heat shock 70 kDa protein 1A OS=Rattus norvegicus GN=Hspa1a PE=2 SV=1
	5	78 kDa glucose-regulated protein OS=Rattus norvegicus GN=Hspa5 PE=1 SV=1
	6	Hemoglobin subunit alpha-1/2 OS=Rattus norvegicus GN=Hba1 PE=1 SV=3
	7	Hemoglobin subunit beta-1 OS=Rattus norvegicus GN=Hbb PE=1 SV=3
	8	Heat shock 70 kDa protein 1-like OS=Rattus norvegicus GN=Hspa1l PE=2 SV=2
	9	Protein LOC679594 (Fragment) OS=Rattus norvegicus GN=LOC679594 PE=4 SV=1
Potential Odf2 interacted proteins	10	26S protease regulatory subunit 7 OS=Rattus norvegicus GN=Psmc2 PE=1 SV=3
	11	Actin, aortic smooth muscle OS=Rattus norvegicus GN=Acta2 PE=2 SV=1
	12	26S proteasome non-ATPase regulatory subunit 2 OS=Rattus norvegicus GN=Psmd2 PE=2 SV=1
	13	26S proteasome non-ATPase regulatory subunit 1 OS=Rattus norvegicus GN=Psmd1 PE=2 SV=1
	14	Macrophage migration inhibitory factor OS=Rattus norvegicus GN=Mif PE=1 SV=4
	15	Dynein light chain 2, cytoplasmic OS=Rattus norvegicus GN=Dynll2 PE=1 SV=1
	16	Tubulin alpha-1A chain OS=Rattus norvegicus GN=Tuba1a PE=1 SV=1
	17	Stress-70 protein, mitochondrial OS=Rattus norvegicus GN=Hspa9 PE=1 SV=3
	18	Beta-enolase OS=Rattus norvegicus GN=Eno3 PE=1 SV=3
	19	Dynein light chain 1, cytoplasmic OS=Rattus norvegicus GN=Dynll1 PE=1 SV=1
	20	26S proteasome non-ATPase regulatory subunit 11 OS=Rattus norvegicus GN=Psmd11 PE=3 SV=2
	21	Proteasome subunit alpha type-3 OS=Rattus norvegicus GN=Psma3 PE=1 SV=3
	22	Peroxiredoxin-1 OS=Rattus norvegicus GN=Prdx1 PE=1 SV=1
	23	Protein Setdb2 OS=Rattus norvegicus GN=Setdb2 PE=4 SV=1
	24	40S ribosomal protein S3 OS=Rattus norvegicus GN=Rps3 PE=1 SV=1
	25	Proteasome (Prosome, macropain) 26S subunit, non-ATPase, 7 (Predicted) OS=Rattus norvegicus GN=Psmd7 PE=1 SV=1
	26	Protein Smyd1 OS=Rattus norvegicus GN=Smyd1 PE=4 SV=1
	27	Hemoglobin subunit beta-2 OS=Rattus norvegicus PE=1 SV=2
	28	ATP synthase subunit gamma, mitochondrial OS=Rattus norvegicus GN=Atp5c1 PE=1 SV=2
	29	Protein Fhdc1 OS=Rattus norvegicus GN=Fhdc1 PE=4 SV=2
	30	ADP-sugar pyrophosphatase OS=Rattus norvegicus GN=Nudt5 PE=2 SV=1
	31	60 kDa heat shock protein, mitochondrial OS=Rattus norvegicus GN=Hspd1 PE=1 SV=1
	32	60S ribosomal protein L7a OS=Rattus norvegicus GN=Rpl7a PE=1 SV=2
	33	26S protease regulatory subunit 6B OS=Rattus norvegicus GN=Psmc4 PE=1 SV=1
	34	Activating transcription factor 7 interacting protein 2 OS=Rattus norvegicus GN=Atf7ip2 PE=2 SV=1
	35	Protein Spire2 OS=Rattus norvegicus GN=Spire2 PE=4 SV=1
	36	EF-hand calcium-binding domain-containing protein 11 OS=Rattus norvegicus GN=Efcab11 PE=2 SV=1
	37	L-lactate dehydrogenase C chain OS=Rattus norvegicus GN=Ldhc PE=1 SV=3
	38	Histone H1.4 OS=Rattus norvegicus GN=Hist1h1e PE=1 SV=3
	39	Fibrillin 1, isoform CRA_a OS=Rattus norvegicus GN=Fbn1 PE=1 SV=1
	40	Dermcidin OS=Rattus norvegicus PE=2 SV=1
	41	Calmodulin OS=Rattus norvegicus GN=Calm1 PE=1 SV=2
	42	Kinesin-like protein OS=Rattus norvegicus GN=Kif5a PE=3 SV=1
Potential Odf2 interacted proteins	43	Protein Vps41 OS=Rattus norvegicus GN=Vps41 PE=1 SV=2
	44	Phosphoinositide phospholipase C OS=Rattus norvegicus GN=Plch1 PE=4 SV=1
	45	Rho-associated protein kinase 1 OS=Rattus norvegicus GN=Rock1 PE=1 SV=1
	46	Leucine-zipper-like transcription regulator 1 OS=Rattus norvegicus GN=Lztr1 PE=1 SV=1
	47	Protein Topbp1 OS=Rattus norvegicus GN=Topbp1 PE=4 SV=2
	48	Dihydrolipoyl dehydrogenase, mitochondrial OS=Rattus norvegicus GN=Dld PE=1 SV=1
	49	Protein RGD1561552 OS=Rattus norvegicus GN=RGD1561552 PE=2 SV=1
	50	Protein RGD1560175 OS=Rattus norvegicus GN=RGD1560175 PE=4 SV=2
	51	Plasminogen activator inhibitor 1 RNA-binding protein OS=Rattus norvegicus GN=Serbp1 PE=1 SV=2
	52	26S proteasome non-ATPase regulatory subunit 13 OS=Rattus norvegicus GN=Psmd13 PE=1 SV=1
	53	14-3-3 protein zeta/delta OS=Rattus norvegicus GN=Ywhaz PE=1 SV=1
	54	Protein Phtf2 OS=Rattus norvegicus GN=Phtf2 PE=4 SV=2
	55	Tubulin beta-2A chain OS=Rattus norvegicus GN=Tubb2a PE=1 SV=1
	56	DNA replication ATP-dependent helicase/nuclease DNA2 OS=Rattus norvegicus GN=Dna2 PE=3 SV=1
	57	ATP synthase F(0) complex subunit C2, mitochondrial OS=Rattus norvegicus GN=Atp5g2 PE=2 SV=1
	58	Protein Sorl1 OS=Rattus norvegicus GN=Sorl1 PE=1 SV=2
	59	Elongation factor 2 OS=Rattus norvegicus GN=Eef2 PE=1 SV=4
	60	Protein Tjp3 OS=Rattus norvegicus GN=Tjp3 PE=1 SV=2
	61	T-complex protein 1 subunit beta OS=Rattus norvegicus GN=Cct2 PE=1 SV=3
	62	Succinate dehydrogenase [ubiquinone] flavoprotein subunit, mitochondrial OS=Rattus norvegicus GN=Sdha PE=1 SV=1
	63	G protein-coupled receptor 39-1b OS=Rattus norvegicus GN=Gpr39 PE=2 SV=1
	64	Putative ATP-dependent RNA helicase DHX30 OS=Rattus norvegicus GN=Dhx30 PE=1 SV=1
	65	26S protease regulatory subunit 8 OS=Rattus norvegicus GN=Psmc5 PE=1 SV=1
	66	Anionic trypsin-1 OS=Rattus norvegicus GN=Prss1 PE=1 SV=1
	67	Protein Syne1 OS=Rattus norvegicus GN=Syne1 PE=1 SV=2
	68	Importin subunit alpha OS=Rattus norvegicus GN=Kpna2 PE=2 SV=1
	69	Protein Zbtb9 OS=Rattus norvegicus GN=Zbtb9 PE=2 SV=1
	70	Vimentin OS=Rattus norvegicus GN=Vim PE=1 SV=2
	71	Protocadherin alpha-4 OS=Rattus norvegicus GN=Pcdha4 PE=2 SV=1
	72	Protein Pcdhb19 OS=Rattus norvegicus GN=Pcdhb19 PE=4 SV=1
	73	SH2 domain-containing protein 4A OS=Rattus norvegicus GN=Sh2d4a PE=2 SV=1
	74	Enhancer of rudimentary homolog OS=Rattus norvegicus GN=Erh PE=2 SV=1
	75	Protein LOC299271 OS=Rattus norvegicus GN=LOC299271 PE=1 SV=1
