# Supplementary material for: The novel testicular enrichment protein Cfap58 is required for Notch-associated ciliogenesis
Source: Biosci Rep. 2020 Jan 17;40(1):BSR20192666. doi: 10.1042/BSR20192666 (PMC6970087; doi:10.1042/BSR20192666)
Supplement: Tables S1-S3 [file BSR-2019-2666_supp1.zip › BSR-2019-2666_suppST2.xlsx]

## Sheet: Sheet1
Table S2. Primers used in this study
Names of primers	Sequences of primers
Cfap58 RT (for RT-PCR)	for:CCGCACTGAGTTGTCTTTTGG
	rev:GGGTGCATGTATAAGTCACACA
Gapdh RT (for RT-PCR)	for:TGTGATGGGTGTGAACCACGAGAA
	rev:CTGTGGTCATGAGCCCTTCCACAA
Cfap58 (for cloning)	for:GATATCAATGACGGAGGACAAGGCTGA
	rev:CTCGAGTTAAAACTTCACCTTGGTTG
Odf2 (for cloning)	for:CTCGAGATGTCTGCCTCATCCTCAGG
	rev:GAATTCCTCTCGGTAAGCGGGCCCCTG
Cenexin (for cloning)	for:GAATTCATGAAGGACCGATCTTCAAC
	rev:GGATCCCGGGCAGGGGGCGATCGGGAGC
Cfap58 shRNA1 (for cloning)	for:CCGGGGAAACTCTTGCGCATCATTGTTCAAGAGACAATGATGCGCAAGAGTTTCCTTTTTTG
	rev:AATTCAAAAAAGGAAACTCTTGCGCATCATTGTCTCTTGAACAATGATGCGCAAGAGTTTCC
Cfap58 shRNA2 (for cloning)	for:CCGGGGAGCTGTACCACATGCAAAGTTCAAGAGACTTTGCATGTGGTACAGCTCCTTTTTTG
	rev:AATTCAAAAAAGGAGCTGTACCACATGCAAAGTCTCTTGAACTTTGCATGTGGTACAGCTCC
Cfap58 shRNA3 (for cloning)	for:CCGGGGATGTCGATGAACAACATCTTTCAAGAGAAGATGTTGTTCATCGACATCCTTTTTTG
	rev:AATTCAAAAAAGGATGTCGATGAACAACATCTTCTCTTGAAAGATGTTGTTCATCGACATCC
