# Supplementary material for: The novel testicular enrichment protein Cfap58 is required for Notch-associated ciliogenesis
Source: Biosci Rep. 2020 Jan 17;40(1):BSR20192666. doi: 10.1042/BSR20192666 (PMC6970087; doi:10.1042/BSR20192666)
Supplement: Tables S1-S3 [file BSR-2019-2666_supp1.zip › BSR-2019-2666_suppST3.xlsx]

## Sheet: Sheet1
Table S3 The antibodies applied in this study
Name of antibodies	Species&Dilution	Source
HA	Mouse, 1:2000	Sigma, H3663
Odf2	Rabbit, 1:2000	Sigma, HPA001874
Odf2	Mouse, 1:2000	Custom
Cfap58	Rabbit,1:500	Bioss antibodies, bs-8118R
GFP	Chicken, 1:1000	AVES, GFP-1020
GFP	Mouse, 1:6000	CST, 2955S
α-tubublin	Mouse, 1:6000	Sigma, T6074
γ-tubulin	Mouse, 1:500	Sigma, T6557
γ-tubulin	Rabbit, 1:500	Sigma, T3559
GAPDH	Rabbit, 1:6000	CST, 2218L
Arl13b	Rabbit, 1:1000	Proteintech, 17711-1-AP
Total Aurora A	Mouse, 1:200	CST, 12100S
Phospho Aurora A	Rabbit, 1:200	CST, 2914
Nek2	Mouse, 1:200	BD Biosciences, 610593
Donkey anti-mouse 546	Donkey, 1:1000	Thermo Fisher, A10036
Donkey anti-rabbit 488	Donkey, 1:1000	Thermo Fisher,A-21206
Donkey anti-mouse 488	Donkey, 1:1000	Thermo Fisher,A-21202
Donkey anti-rabbit 546	Donkey, 1:1000	Thermo Fisher,A10040
